# Supplementary material for: Functional and Molecular Characterization of Plant Nitrate Transporters Belonging to NPF (NRT1/PTR) 6 Subfamily
Source: Int J Mol Sci. 2024 Dec 20;25(24):13648. doi: 10.3390/ijms252413648 (PMC11677463; doi:10.3390/ijms252413648)
Supplement: Supplementary file 1 [file ijms-25-13648-s001.zip]

Archive with 1 entries (1 files):
- ijms-3345524-supplementary.pdf
